# Supplementary material for: Body Image and Other Mood Vulnerabilities in Adolescents with Polycystic Ovary Syndrome and Metabolic Alterations
Source: Children (Basel). 2024 Apr 26;11(5):521. doi: 10.3390/children11050521 (PMC11119722; doi:10.3390/children11050521)
Supplement: Supplementary file 1 [file children-11-00521-s001.zip]

Archive with 1 entries (1 files):
- children-2955759-supplementary.pdf
